# Supplementary material for: Identification of truncated variants in GLI family zinc finger 3 (GLI3) associated with polydactyly
Source: J Orthop Surg Res. 2024 Jul 30;19:449. doi: 10.1186/s13018-024-04928-0 (PMC11287838; doi:10.1186/s13018-024-04928-0)
Supplement: Supplementary file 1 — Supplementary Material 1 [file 13018_2024_4928_MOESM1_ESM.xlsx]

## Sheet: Sheet1
Cases related to GLI3-associated polydactyly
HGMD Accession Number/DOI	Changes in DNA	Changes in protein	Types of variants	Phenotype
CP036162	Translocation t(7;15) (p13;p11)	-	Complex	Greig cephalopolysyndactyly syndrome
CP830026	Translocation t(3;7) (p21.1;p13)	-	Complex	Greig cephalopolysyndactyly syndrome
CP890282	Translocation t(6;7) (q27;p13)	-	Complex	Greig cephalopolysyndactyly syndrome
CG035553	176 kb incl. part of gene (genomic)	-	Gross deletion	Greig cephalopolysyndactyly syndrome
CG035554	151 kb incl. part of gene (genomic)	-	Gross deletion	Greig cephalopolysyndactyly syndrome
CG035555	1.01 Mb incl. entire gene + INHBA (genomic)	-	Gross deletion	Greig cephalopolysyndactyly syndrome
CG035556	6.0 Mb encl. entire gene + INHBA (genomic)	-	Gross deletion	Greig cephalopolysyndactyly syndrome
CG035557	728 kb incl. entire gene + INHBA (genomic)	-	Gross deletion	Greig cephalopolysyndactyly syndrome
CG035558	10.6 Mb incl. entire gene + INHBA (genomic)	-	Gross deletion	Greig cephalopolysyndactyly syndrome
CG052704	ex.2 (genomic)	-	Gross deletion	Greig cephalopolysyndactyly syndrome
CG052705	ex.2-15 (genomic)	-	Gross deletion	Greig cephalopolysyndactyly syndrome
CG052706	ex.3-4 (genomic)	-	Gross deletion	Greig cephalopolysyndactyly syndrome
CG078007	incl. entire gene & CCM2 (genomic)	-	Gross deletion	Greig cephalopolysyndactyly syndrome & cerebral cavernous malformations
CG097273	ex.10-14 (cDNA)	-	Gross deletion	Greig cephalopolysyndactyly syndrome
CG107024	12.2 Mb, entire gene (genomic)	-	Gross deletion	Greig cephalopolysyndactyly syndrome
CG107025	6.1 Mb, entire gene (genomic)	-	Gross deletion	Greig cephalopolysyndactyly syndrome
CG107026	4.1 Mb, entire gene (genomic)	-	Gross deletion	Greig cephalopolysyndactyly syndrome
CG107027	14 Mb, entire gene (genomic)	-	Gross deletion	Oral-facial-digital syndrome
CG107044	3.2 Mb, entire gene (genomic)	-	Gross deletion	Sub-Greig cephalopolysyndactyly syndrome
CG114661	8.3 Mb incl entire gene & 59 others (genomic)	-	Gross deletion	Greig cephalopolysyndactyly syndrome
CG114662	6.8 Mb incl entire gene & 51 others (genomic)	-	Gross deletion	Greig cephalopolysyndactyly syndrome
CG114663	6 Mb incl entire gene & 51 others (genomic)	-	Gross deletion	Greig cephalopolysyndactyly syndrome
CG116641	1.5 Mb incl entire gene + INHBA and PSMA2 (genomic)	-	Gross deletion	Greig cephalopolysyndactyly syndrome
CG117740	12 Mb incl entire gene, GCK & others (genomic)	-	Gross deletion	Greig cephalopolysyndactyly syndrome with MODY2
CG127572	ex.1-9 (genomic)	-	Gross deletion	Greig cephalopolysyndactyly syndrome
CG127573	ex.4 (genomic)	-	Gross deletion	Preaxial polydactyly IV
CG143791	2.75 Mb incl ex. 1-3 (genomic)	-	Gross deletion	Greig cephalopolysyndactyly syndrome
CG150086	chr7:(35674000_37280000)_(46116000_46598000)del (hg19)(described at genomic DNA level)	-	Gross deletion	Greig cephalopolysyndactyly syndrome
CG150087	chr7:38521704_45810267del(hg19) (genomic)	-	Gross deletion	Greig cephalopolysyndactyly syndrome
CG150088	c.2875_2902del28 (genomic)	-	Gross deletion	Pallister-Hall syndrome
CG151439	ex.11-13 (genomic)	-	Gross deletion	Greig cephalopolysyndactyly syndrome
CN035383	Insertion of 72 bp in ex.14 (genomic)	-	Gross insertion	Pallister-Hall syndrome
CN052775	Duplication of ex. 8-12 (genomic)	-	Gross insertion	Greig cephalopolysyndactyly syndrome
CN890283	Duplication of 7(p13-pter) (genomic)	-	Gross insertion	Greig cephalopolysyndactyly syndrome
10.1002/ajmg.a.61919	c.1862C>T	p.Pro621Leu	Missense	Greig cephalophlysyndactyly syndrome
10.1002/ajmg.a.62426	c.668G>A	p.Ser223Asn	Missense	postaxial polydactyly
10.1002/ajmg.a.62426	c.1673C>T	p.Ser558Leu	Missense	postaxial polydactyly , Syndactyly
10.1016/j.cca.2020.03.017	c.1622G>A	p.Thr541Met	Missense	Syndactyly
10.1055/a-1223-2489	c.1607A>G	p.His536Arg	Missense	Greig cephalophlysyndactyly syndrome
10.1089/gtmb.2019.0071	c.1622C>G	p.Thr541Arg	Missense	Greig cephalophlysyndactyly syndrome
10.27366/d.cnki.gtyku.2020.000807	c.1622C>T	p.Thr541Met	Missense	postaxial polydactyly , Syndactyly
10.3389/fsurg.2021.734757	c.2331C>G	p.His777Gln	Missense	Polysyndactyly
CM023078	c.2800G>C	p.Ala934Pro	Missense	Acrocallosal syndrome
CM050629	c.1446C>G	p.Cys482WTrp	Missense	Greig cephalophlysyndactyly syndrome
CM050631	c.1873C>T	p.Arg625Trp	Missense	Greig cephalophlysyndactyly syndrome
CM050632	c.1874G>A	p.Arg625Gln	Missense	Greig cephalophlysyndactyly syndrome
CM107017	c.1748G>T	p.Cys583Phe	Missense	Greig cephalophlysyndactyly syndrome
CM107018	c.2708C>T	p.Ser903Leu	Missense	Greig cephalopolysyndactyly syndrome
CM127565	c.3018C>A	p.Ser1006Arg	Missense	Greig cephalopolysyndactyly syndrome
CM127566	c.2721C>G	p.Ser907Arg	Missense	Greig cephalopolysyndactyly syndrome
CM127567	c.2686G>A	p.Asp896Asn	Missense	Greig cephalopolysyndactyly syndrome
CM1311618	c.2044A>G	p.Thr682Ala	Missense	Oral-facial-digital syndrome
CM134718	c.2786T>C	p.Leu929Pro	Missense	Acrocallosal syndrome
CM149169	c.1802A>G	p.His601Arg	Missense	Preaxial-postaxial polydactyly-syndactyly complex
CM150049	c.1498C>T	p.His500Tyr	Missense	Greig cephalophlysyndactyly syndrome
CM150050	c.1733G>C	p.Cys578Ser	Missense	Greig cephalophlysyndactyly syndrome
CM150051	c.1786C>T	p.His596Tyr	Missense	Greig cephalophlysyndactyly syndrome
CM150052	c.1787A>C	p.His596Pro	Missense	Greig cephalophlysyndactyly syndrome
CM1717334	c.1826G>A	p.Cys609Tyr	Missense	Preaxial polydactyly IV, developmental delay, sensorineural hearing loss, skeletal & genitourinary anomalies
CM1723720	c.2844G>A	p.Met948Ile	Missense	Polydactyly, nonsyndromic
CM183189	c.2155C>T	p.Pro719Ser	Missense	Greig cephalopolysyndactyly / Pallister-Hall syndrome with agenesis of gallbladder & pancreas
CM194578	c.539G>A	p.Arg180Gln	Missense	Greig cephalophlysyndactyly syndrome
CM970684	c.2119C>T	p.Pro707Ser	Missense	Greig cephalophlysyndactyly syndrome
CM990701	c.1543T>G	p.Cys515Gly	Missense	Greig cephalophlysyndactyly syndrome
CM990702	c.1559G>A	p.Cys520Tyr	Missense	Greig cephalophlysyndactyly syndrome
CM990705	c.2179G>A	p.Gly727Arg	Missense	Postaxial polydactyly A/B
CM990707	c.2424A>G	p.Ile808Met	Missense	Greig cephalopolysyndactyly syndrome
10.1002/mgg3.1895	c.1728C>A	p.Tyr576Ter	Nonsense	preaxial polydactyly, postaxial polydactyly , Syndactyly
10.3389/fgene.2020.542004	c.739C>T	p.Gln247Ter	Nonsense	preaxial polydactyly
CM050628	c.868C>T	p.Arg290Ter	Nonsense	Greig cephalophlysyndactyly syndrome
CM050630	c.1789C>T	p.Gln597Ter	Nonsense	Greig cephalophlysyndactyly syndrome
CM050633	c.2062G>T	p.Glu688Ter	Nonsense	Pallister-Hall syndrome
CM050634	c.2110C>T	p.Gln704Ter	Nonsense	Pallister-Hall syndrome
CM050635	c.2146C>T	p.Gln716Ter	Nonsense	Pallister-Hall syndrome
CM050636	c.2149C>T	p.Gln717Ter	Nonsense	Pallister-Hall syndrome
CM050637	c.2567C>A	p.Ser856Ter	Nonsense	Pallister-Hall syndrome
CM050638	c.2799C>G	p.Tyr933Ter	Nonsense	Pallister-Hall syndrome
CM050639	c.3324C>G	p.Tyr1108Ter	Nonsense	Pallister-Hall syndrome
CM050640	c.3454G>T	p.Glu1152Ter	Nonsense	Pallister-Hall syndrome
CM107015	c.2685C>G	p.Tyr895Ter	Nonsense	Pallister-Hall syndrome
CM107016	c.1728C>A	p.Tyr576Ter	Nonsense	Greig cephalophlysyndactyly syndrome
CM107019	c.4072C>T	p.Gln1358Ter	Nonsense	Greig cephalopolysyndactyly syndrome
CM107028	c.2077A>T	p.Lys693Ter	Nonsense	Oral-facial-digital syndrome
CM107029	c.2977C>T	p.Gln993Ter	Nonsense	Oral-facial-digital syndrome
CM107030	c.3040G>T	p.Glu1014Ter	Nonsense	Oral-facial-digital syndrome
CM107038	c.2437C>T	p.Gln813Ter	Nonsense	Sub-Pallister-Hall syndrome
CM107039	c.4240C>T	p.Gln1414Ter	Nonsense	Sub-Greig cephalopolysyndactyly syndrome
CM107040	c.4432G>T	p.Glu1478Ter	Nonsense	Sub-Greig cephalopolysyndactyly syndrome
CM108240	c.2169T>G	p.Tyr723Ter	Nonsense	Pallister-Hall syndrome with genital abnormalities
CM108241	c.2454C>A	p.Cys818Ter	Nonsense	Pallister-Hall syndrome with genital abnormalities
CM150048	c.444C>A	p.Tyr148Ter	Nonsense	Greig cephalophlysyndactyly syndrome
CM150053	c.3559C>T	p.Gln1187Ter	Nonsense	Greig cephalopolysyndactyly syndrome
CM150054	c.4324C>T	p.Gln1442Ter	Nonsense	Greig cephalopolysyndactyly syndrome
CM150055	c.4408C>T	p.Gln1470Ter	Nonsense	Greig cephalopolysyndactyly syndrome
CM150056	c.4456C>T	p.Gln1486Ter	Nonsense	Greig cephalopolysyndactyly syndrome
CM150057	c.427G>T	p.Glu143Ter	Nonsense	Greig cephalophlysyndactyly syndrome
CM150058	c.2647G>T	p.Glu883Ter	Nonsense	Pallister-Hall syndrome
CM151916	c.2641C>T	p.Gln881Ter	Nonsense	Pallister-Hall syndrome with total colonic aganglionosis & imperforate anus
CM1613450	c.714T>A	p.Tyr238Ter	Nonsense	Pre-axial polydactyly, non-syndromic
CM1813853	c.4507C>T	p.Gln1503Ter	Nonsense	Polydactyly, nonsyndromic
CM1817353	c.2071C>T	p.Gln691Ter	Nonsense	Pallister-Hall syndrome
CM192526	c.3997C>T	p.Gln1333Ter	Nonsense	Postaxial polydactyly A
CM970683	c.1486C>T	p.Gln496Ter	Nonsense	Greig cephalophlysyndactyly syndrome
CM990700	c.706G>T	p.Glu236Ter	Nonsense	Greig cephalophlysyndactyly syndrome
CM990703	c.1627G>T	p.Glu543Ter	Nonsense	Greig cephalophlysyndactyly syndrome
CM990704	c.1927C>T	p.Arg643Ter	Nonsense	Postaxial polydactyly A/B
CM990706	c.2374C>T	p.Arg792Ter	Nonsense	Greig cephalopolysyndactyly syndrome
CM990708	c.3439G>T	p.Glu1147Ter	Nonsense	Pallister-Hall syndrome
HM971691	c.854C>G	p.Ser285Ter	Nonsense	Greig cephalophlysyndactyly syndrome
HM971692	c.1096C>T	p.Arg366Ter	Nonsense	Greig cephalophlysyndactyly syndrome
HM971693	c.1630A>T	p.Lys544Ter	Nonsense	Greig cephalophlysyndactyly syndrome
HM971694	c.1999C>T	p.Arg667Ter	Nonsense	Greig cephalophlysyndactyly syndrome
HM971695	c.4183C>T	p.Gln1395Ter	Nonsense	Greig cephalopolysyndactyly syndrome
HM972180	c.366C>A	p.Tyr122Ter	Nonsense	Greig cephalophlysyndactyly syndrome
HM972181	c.485T>A	p.Leu162Ter	Nonsense	Greig cephalophlysyndactyly syndrome
HM972182	c.1109T>G	p.Leu370Ter	Nonsense	Greig cephalophlysyndactyly syndrome
HM972188	c.3481C>T	p.Gln1161Ter	Nonsense	Pallister-Hall syndrome
10.1002/ajmg.a.61919	c.3414_3414delC	p.His1138GlnfsTer68	Small deletion	preaxial polydactyly, postaxial polydactyly , Syndactyly
10.1002/dvdy.89	c.2148_2148delA	p.Gln716HisfsTer17	Small deletion	postaxial polydactyly , Central polydactyly
10.1002/mgg3.1223	c.4659_4659delC	p.Ser1553ArgfsTer10	Small deletion	preaxial polydactyly, postaxial polydactyly , Syndactyly
10.1002/mgg3.1968	c.4540_4540delG	p.Asp1514ThrfsTer5	Small deletion	postaxial polydactyly
10.1089/gtmb.2019.0071	c.295_295delG	p.Glu99SerfsTer60	Small deletion	Greig cephalophlysyndactyly syndrome
10.27366/d.cnki.gtyku.2020.000807	c.2783_2783delG	p.Arg928ProfsTer24	Small deletion	preaxial polydactyly, postaxial polydactyly
CD015052	c.2197_2198delAC	p.Thr733ArgfsTer4	Small deletion	Pallister-Hall syndrome
CD036161	g.259273_259274delGT	-	Small deletion	Greig cephalopolysyndactyly syndrome
CD036163	c.3437_3453delTCGAGCAGCCCTGCCCC	p.Leu1146ArgfsTer95	Small deletion	Greig cephalopolysyndactyly syndrome
CD050865	c.540_547delGAACCCCA	p.Asn181CysfsTer15	Small deletion	Greig cephalopolysyndactyly syndrome
CD050866	c.657_657delC	p.Arg220ValfsTer3	Small deletion	Greig cephalopolysyndactyly syndrome
CD050867	g.189383_189395delAAGTCCAGGATGG	-	Small deletion	Greig cephalopolysyndactyly syndrome
CD050868	c.1074_1074delC	p.His358GlnfsTer7	Small deletion	Greig cephalopolysyndactyly syndrome
CD050869	c.1617_1633delACACACGGGCGAGAAGC	p.Arg539SerfsTer7	Small deletion	Greig cephalopolysyndactyly syndrome
CD050870	c.1880_1881delAT	p.His627ArgfsTer48	Small deletion	Greig cephalopolysyndactyly syndrome
CD050871	c.2002_2005delCCGA	p.Pro668LeufsTer24	Small deletion	Pallister-Hall syndrome
CD050872	c.2032_2032delG	p.Asp678ThrfsTer15	Small deletion	Pallister-Hall syndrome
CD050873	c.2139_2139delC	p.Cys713Ter	Small deletion	Pallister-Hall syndrome
CD050874	c.2155_2155delC	p.Ile720SerfsTer13	Small deletion	Pallister-Hall syndrome
CD050875	c.2188_2206delCTTCCTCTGACCGATGGAG	p.Leu730ValfsTer3	Small deletion	Pallister-Hall syndrome
CD050876	c.2346_2356delGCTAAAACAAG	p.Arg782SerfsTer15	Small deletion	Pallister-Hall syndrome
CD050877	c.2351_2355delAACAA	p.Lys784SerfsTer15	Small deletion	Pallister-Hall syndrome
CD050878	c.2482_2482delC	p.Pro828ArgfsTer14	Small deletion	Pallister-Hall syndrome
CD050879	c.2620_2620delC	p.Arg874AlafsTer16	Small deletion	Pallister-Hall syndrome
CD050880	c.2628_2628delC	p.Ser877AlafsTer13	Small deletion	Pallister-Hall syndrome
CD050881	c.3386_3387delTT	p.Phe1129Ter	Small deletion	Pallister-Hall syndrome
CD050882	c.4425_4425delA	p.Asn1476ThrfsTer12	Small deletion	Greig cephalopolysyndactyly syndrome
CD050883	c.4562_4562delG	p.Ala1522ProfsTer2	Small deletion	Greig cephalopolysyndactyly syndrome
CD076801	c.2372_2372delC	p.Pro791ArgfsTer3	Small deletion	Postaxial polydactyly B
CD107020	c.1561_1576delTCAAGAGAGCAGAAAC	p.Ser521ProfsTer9	Small deletion	Greig cephalopolysyndactyly syndrome
CD107021	c.2741_2741delG	p.Gly914AlafsTer38	Small deletion	Greig cephalopolysyndactyly syndrome
CD107032	c.3002_3002delG	p.Gly1001AlafsTer2	Small deletion	Oral-facial-digital syndrome
CD107045	c.2466_2466delG	p.Met824Ter	Small deletion	Sub-Pallister-Hall syndrome
CD107046	c.2542_2542delG	p.Asp848ThrfsTer12	Small deletion	Sub-Pallister-Hall syndrome
CD107047	c.2621_2624delGCCG	p.Arg874ProfsTer15	Small deletion	Sub-Pallister-Hall syndrome
CD107048	c.3887_3894delGCCTGCCG	p.Leu1297SerfsTer4	Small deletion	Sub-Pallister-Hall syndrome
CD107049	c.3474_3474delG	p.Ile1160PhefsTer46	Small deletion	Sub-Greig cephalopolysyndactyly syndrome
CD107050	c.4430_4431delCT	p.Ser1477Ter	Small deletion	Sub-Greig cephalopolysyndactyly syndrome
CD111074	c.2884_2884delG	p.Asp962MetfsTer41	Small deletion	Digital anomalies
CD127568	c.497_497delC	p.Pro166LeufsTer50	Small deletion	Greig cephalopolysyndactyly syndrome
CD127569	c.1360_1360delC	p.Gln454SerfsTer48	Small deletion	Greig cephalopolysyndactyly syndrome
CD127570	c.3383_3383delA	p.Asp1128AlafsTer78	Small deletion	Preaxial polydactyly IV
CD129265	c.1615_1616delAG	p.Arg539ThrfsTer12	Small deletion	Broad thumbs, postaxial polydactyly & variable syndactyly of hands/feet
CD1414253	c.750_750delC	p.Tyr251MetfsTer59	Small deletion	Greig cephalopolysyndactyly syndrome
CD144440	c.4141_4141delA	p.Arg1381GlyfsTer38	Small deletion	Postaxial polydactyly A
CD150061	c.327_327delT	p.Phe109LeufsTer50	Small deletion	Greig cephalopolysyndactyly syndrome
CD150062	c.833_843delGATTCTCCAGC	p.Arg278ThrfsTer22	Small deletion	Greig cephalopolysyndactyly syndrome
CD150063	c.1378_1378delC	p.Val461SerfsTer41	Small deletion	Greig cephalopolysyndactyly syndrome
CD150064	c.1745_1745delG	p.Gly582ValfsTer47	Small deletion	Greig cephalopolysyndactyly syndrome
CD150065	c.1767_1767delT	p.Asn589LysfsTer40	Small deletion	Greig cephalopolysyndactyly syndrome
CD150066	c.3427_3443delTTCCATGCCCTCGAGCA	p.Phe1143AlafsTer98	Small deletion	Greig cephalopolysyndactyly syndrome
CD150067	c.3950_3950delC	p.Pro1317GlnfsTer102	Small deletion	Greig cephalopolysyndactyly syndrome
CD150068	c.4463_4463delC	p.Thr1488LysfsTer23	Small deletion	Greig cephalopolysyndactyly syndrome
CD150069	c.4615_4624delACCACGCCTC	p.Thr1539GlyfsTer11	Small deletion	Greig cephalopolysyndactyly syndrome
CD150070	c.1995_1995delT	p.Gly666AlafsTer27	Small deletion	Pallister-Hall syndrome
CD150071	c.2072_2072delA	p.Gln691ArgfsTer2	Small deletion	Pallister-Hall syndrome
CD150072	c.2123_2126delGTGG	p.Gly708ValfsTer24	Small deletion	Pallister-Hall syndrome
CD150073	c.2385_2385delC	p.Ile796PhefsTer13	Small deletion	Pallister-Hall syndrome
CD171686	c.2252_2252delA	p.Asp751AlafsTer28	Small deletion	Preaxial polydactyly
CD174261	c.3635_3635delG	p.Gly1212AlafsTer18	Small deletion	Postaxial polydactyly A/B with campodactyly, zygodactyly & other digit abnormalities
CD194111	c.2388_2388delT	p.Leu797TyrfsTer12	Small deletion	Pallister-Hall syndrome
CD195615	c.3677_3677delC	p.Pro1226GlnfsTer4	Small deletion	Greig cephalopolysyndactyly syndrome with autism spectrum disorder
CD972242	c.2012_2012delG	p.Gly671GlufsTer22	Small deletion	Pallister-Hall syndrome
CD972243	c.2023_2023delG	p.Glu675SerfsTer18	Small deletion	Pallister-Hall syndrome
CD972244	c.2292_2292delA	p.Ala765ProfsTer14	Small deletion	Postaxial polydactyly A
CD991734	c.924_924delC	p.Met309Ter	Small deletion	Greig cephalopolysyndactyly syndrome
CD991735	c.931_931delA	p.Arg311GlyfsTer36	Small deletion	Greig cephalopolysyndactyly syndrome
CD991736	c.3503_3503delG	p.Gly1168GlufsTer38	Small deletion	Greig cephalopolysyndactyly syndrome
CD991737	c.3707_3707delG	p.Gly1236GlufsTer46	Small deletion	Postaxial polydactyly A/B
CD991738	c.4359_4359delA	p.Asp1454ThrfsTer34	Small deletion	Greig cephalopolysyndactyly syndrome
HD971696	g.260314_260315delGT	-	Small deletion	Greig cephalopolysyndactyly syndrome
HD971697	c.2776_2778delCAG	deletion of 1 or 2 AA	Small deletion	Greig cephalopolysyndactyly syndrome
HD971698	c.3004_3004delG	p.Val1002Ter	Small deletion	Pallister-Hall syndrome
HD972184	c.338_338delC	p.Arg114GlyfsTer45	Small deletion	Greig cephalopolysyndactyly syndrome
HD972185	c.4255_4259delAATGG	p.Asn1419TyrfsTer15	Small deletion	Greig cephalopolysyndactyly syndrome
HD972189	c.2935_2935delT	p.Cys979AlafsTer24	Small deletion	Pallister-Hall syndrome
10.1002/ajmg.a.62426	c.565_567delinsTCT	p.Pro189Ser	Small indel	Central polydactyly
10.1097/SAP.0000000000001685	c.1180delinsTT	p.Pro394PhefsTer18	Small indel	postaxial polydactyly
CX051822	c.4119_4123delinsAGCCTGA	p.Pro1374AlafsTer2	Small indel	Greig cephalopolysyndactyly syndrome
CX107043	c.4594_4596delinsA	p.Ser1532ThrfsTer2	Small indel	Sub-Greig cephalopolysyndactyly syndrome
CX150085	c.2082_2083delinsAGAGAAGCC	p.Val695GlufsTer45	Small indel	Greig cephalopolysyndactyly syndrome
HX030021	c.2058_2059delinsAT	p.Glu687Ter	Small indel	Pallister-Hall syndrome
10.1002/mgg3.627	c.3567_3568insG	p.Ala1190GlyfsTer57	Small insertion	postaxial polydactyly
10.1055/a-1223-2489	c.3705_3706insC	p.Gly1236ArgfsTer11	Small insertion	Greig cephalophlysyndactyly syndrome
10.1089/gtmb.2019.0071	c.434_435insG	p.Tyr146LeufsTer19	Small insertion	Greig cephalophlysyndactyly syndrome
10.27307/d.cnki.gsjtu.2017.002241	c.1180_1181insT	p.Pro394LeufsTer18	Small insertion	postaxial polydactyly
CI050931	c.1048_1049insT	p.Tyr350LeufsTer62	Small insertion	Greig cephalopolysyndactyly syndrome
CI050932	c.2171_2172insC	p.Asn725GlnfsTer13	Small insertion	Pallister-Hall syndrome
CI050933	c.4402_4403insG	p.Leu1468ArgfsTer11	Small insertion	Greig cephalopolysyndactyly syndrome
CI050934	c.4677_4678insC	p.Gly1560Arg	Small insertion	Greig cephalopolysyndactyly syndrome
CI076953	c.1320_1321insT	p.Glu441Ter	Small insertion	Preaxial polydactyly
CI107031	c.3370_3371insC	p.His1124ProfsTer5	Small insertion	Oral-facial-digital syndrome
CI107041	c.3302_3303insA	p.Asn1101LysfsTer28	Small insertion	Sub-Pallister-Hall syndrome
CI109804	c.1793_1794insA	p.Asn598LysfsTer7	Small insertion	Greig cephalopolysyndactyly syndrome
CI127571	c.4370_4371insGC	p.Gly1458LeufsTer31	Small insertion	Greig cephalopolysyndactyly syndrome
CI130594	c.1008_1009insAC	p.Leu337ThrfsTer11	Small insertion	Greig cephalopolysyndactyly syndrome
CI130595	c.1468_1469insG	p.Glu490GlyfsTer14	Small insertion	Greig cephalopolysyndactyly syndrome
CI139323	c.3016_3017insA	p.Ser1006LysfsTer78	Small insertion	Pallister-Hall syndrome
CI144441	c.3855_3856insC	p.Met1286HisfsTer18	Small insertion	Postaxial polydactyly A
CI150074	c.518_519insT	p.Ile174HisfsTer2	Small insertion	Greig cephalopolysyndactyly syndrome
CI150075	c.998_999insTC	p.Tyr334ProfsTer14	Small insertion	Greig cephalopolysyndactyly syndrome
CI150076	c.1067_1068insGTCTC	p.Leu357SerfsTer10	Small insertion	Greig cephalopolysyndactyly syndrome
CI150077	c.1544_1545insTG	p.Arg516AlafsTer20	Small insertion	Greig cephalopolysyndactyly syndrome
CI150078	c.4099_4100insG	p.Ala1367GlyfsTer45	Small insertion	Greig cephalopolysyndactyly syndrome
CI150079	c.4431_4432insT	p.Glu1478Ter	Small insertion	Greig cephalopolysyndactyly syndrome
CI150080	c.2149_2150insT	p.Gln717LeufsTer21	Small insertion	Pallister-Hall syndrome
CI150081	c.2642_2643insCA	p.Gln881HisfsTer10	Small insertion	Pallister-Hall syndrome
CI150082	c.2941_2942insG	p.Asp981GlyfsTer103	Small insertion	Pallister-Hall syndrome
CI150083	c.3006_3007insT	p.Arg1003Ter	Small insertion	Pallister-Hall syndrome
CI150084	c.3098_3099insC	p.Ala1034GlyfsTer50	Small insertion	Pallister-Hall syndrome
CI1714952	c.480_481insC	p.Ala161ArgfsTer4	Small insertion	Synpolydactyly
CI992014	c.1095_1096insA	p.Arg366ThrfsTer46	Small insertion	Greig cephalopolysyndactyly syndrome
CI992015	c.3645_3646insC	p.Leu1216ProfsTer31	Small insertion	Preaxial polydactyly IV
CI992016	c.4291_4292insG	p.Pro1431ArgfsTer5	Small insertion	Greig cephalopolysyndactyly syndrome
HI972183	g.214406_214407insTA	-	Small insertion	Greig cephalopolysyndactyly syndrome
HI972186	c.4283_4284insA	p.Prp1429AlafsTer7	Small insertion	Greig cephalopolysyndactyly syndrome
HI972187	c.4562_4563insG	p.Ala1522GlyfsTer13	Small insertion	Greig cephalopolysyndactyly syndrome
10.1002/mgg3.878	c.473+3A>T	-	Splicing	Greig cephalophlysyndactyly syndrome
CS050805	c.827-3C>G	-	Splicing	Greig cephalopolysyndactyly syndrome
CS050806	c.1647+1G>A	-	Splicing	Greig cephalopolysyndactyly syndrome
CS050807	c.1647+1G>T	-	Splicing	Greig cephalopolysyndactyly syndrome
CS050808	c.4743+1G>A	-	Splicing	Pallister-Hall syndrome
CS127972	c.474-2A>G	-	Splicing	Greig cephalopolysyndactyly syndrome
CS130593	c.1357-17C>G	-	Splicing	Greig cephalopolysyndactyly syndrome
CS150060	c.826+1G>T	-	Splicing	Greig cephalopolysyndactyly syndrome
CS1721754	c.2432-1G>A	-	Splicing	Pallister-Hall syndrome
CS991409	c.227+1G>A	-	Splicing	Greig cephalopolysyndactyly syndrome
CS991410	c.1647+1G>C	-	Splicing	Greig cephalopolysyndactyly syndrome
CS991411	c.1647+2T>G	-	Splicing	Greig cephalopolysyndactyly syndrome
